# Supplementary material for: Temporal Dynamics and Intermediate Product Formation in DOM Phototransformation Revealed by Liquid Chromatography Ultrahigh-Resolution Mass Spectrometry
Source: Environ Sci Technol. 2025 Jun 28;59(27):13787–97. doi: 10.1021/acs.est.5c01986 (PMC12269077; doi:10.1021/acs.est.5c01986)
Supplement: Supplementary file 2 [file es5c01986_si_002.xlsx]

## Sheet: table_of_contents
	Figures
SI x.1	3A, S7A	reactivity classes, balance for LC model as displayed in Fig. S7A, percentage values related to all determined MFs; simplified balance, percentage values related to all assigned MFs as displayed in Fig. 3A
SI x.2	3B, 3C, 3D, S7B, S7C, S7D	simplified balance, reactivity classes specified to component classes CHO, CHNO, CHOS, CHNOS; Prod and <Prod merged, Degr and Degr>, IM and <IM> and <IM and IM>
SI x.3	6A, 6B, 6C, 6D, S8	compare DI 8TP with LC; how were components from DI model assigned in the LC model
SI x.4		literature models DI, how were componets from P/A model assigned in 2TP RAW model
SI x.5		P/A and 2TP RAW vers DI 8TP, LC; how were components from P/A model and 2TP RAW model assigned in DI 8TP model and LC model
DI		direct injection (calculated data)
P/A		presence / absence model (from DI data, only start and end sample considered)
2TP RAW		start and end sample model, relative intensity difference based (from DI data, only start and end sample considered)
DI 8TP		high time resolution model from DI data (from DI data, 8 TPs considered)
LC		high time resolution model from LC data for different retention time segments

## Sheet: SI x.1
Fig. S7A																Fig. 3A
reactivity class	DI	5.51	9.86	10.5	11.5	12.5	13.5	14.5	15.5	16.5	17.5	18.5	19.5	20.5	retention time (min)	reactivity class	DI	5.51	9.86	10.5	11.5	12.5	13.5	14.5	15.5	16.5	17.5	18.5	19.5	20.5	retention time (min)
Prod	94	3	30	114	50	23	68	32	20	20	31	11	3	0		Prod	94	3	30	114	50	23	68	32	20	20	31	11	3	0	combined
Degr	2420	73	391	921	1026	1072	1143	664	1157	1114	492	827	596	0		Degr	2420	73	391	921	1026	1072	1143	664	1157	1114	492	827	596	0	combined
IntP	669	0	359	612	482	328	429	172	194	81	11	15	4	0		IntP	669	0	359	612	482	328	429	172	194	81	11	15	4	0	combined
<IntP>	707	219	273	364	457	509	303	390	241	345	514	195	105	215		<IntP>	707	219	273	364	457	509	303	390	241	345	514	195	105	215	combined
IntP>	418	488	261	243	369	393	168	89	114	142	52	40	14	0		IntP>	418	488	261	243	369	393	168	89	114	142	52	40	14	0	combined
<IntP	287	66	48	213	94	96	214	193	88	74	117	27	10	21		<IntP	287	66	48	213	94	96	214	193	88	74	117	27	10	21	combined
<Prod	105	104	8	84	11	7	29	26	21	18	30	17	19	60		<Prod	105	104	8	84	11	7	29	26	21	18	30	17	19	60	combined
Degr>	929	296	174	386	469	472	499	377	318	356	88	227	201	0		Degr>	929	296	174	386	469	472	499	377	318	356	88	227	201	0	combined
Res	867	196	194	200	190	230	360	264	292	347	165	360	287	81		Res	867	196	194	200	190	230	360	264	292	347	165	360	287	81
r.n.a.	2880	654	1449	1100	1164	1263	1337	1900	1384	1254	1310	1069	939	649		r.n.a.	2880	654	1449	1100	1164	1263	1337	1900	1384	1254	1310	1069	939	649
n.d.	33	7310	6222	5172	5097	5016	4859	5302	5580	5658	6599	6621	7231	8383		n.d.	33	7310	6222	5172	5097	5016	4859	5302	5580	5658	6599	6621	7231	8383
assigned	6496	1445	1738	3137	3148	3130	3213	2207	2445	2497	1500	1719	1239	377		assigned	6496	1445	1738	3137	3148	3130	3213	2207	2445	2497	1500	1719	1239	377
determined	9376	2099	3187	4237	4312	4393	4550	4107	3829	3751	2810	2788	2178	1026		determined	9376	2099	3187	4237	4312	4393	4550	4107	3829	3751	2810	2788	2178	1026
total	9409	9409	9409	9409	9409	9409	9409	9409	9409	9409	9409	9409	9409	9409		total	9409	9409	9409	9409	9409	9409	9409	9409	9409	9409	9409	9409	9409	9409
%	DI	5.51	9.86	10.5	11.5	12.5	13.5	14.5	15.5	16.5	17.5	18.5	19.5	20.5		%	DI	5.51	9.86	10.5	11.5	12.5	13.5	14.5	15.5	16.5	17.5	18.5	19.5	20.5
class																class
Prod	1.00256	0.14	0.94	2.69	1.16	0.52	1.49	0.78	0.52	0.53	1.1	0.39	0.14	0		IntP	32.0351	53.4948	54.1427	45.6487	44.5362	42.3642	34.6716	38.242	26.0532	25.7109	46.2667	16.114	10.7345	62.5995
Degr	25.8106	3.48	12.27	21.74	23.79	24.4	25.12	16.17	30.22	29.7	17.51	29.66	27.36	0		Prod	3.06342	7.40484	2.18642	6.31176	1.93774	0.958466	3.01899	2.628	1.67689	1.52183	4.06667	1.62885	1.77563	15.9151
IntP	7.13524	0	11.26	14.44	11.18	7.47	9.43	4.19	5.07	2.16	0.39	0.54	0.18	0		Degr	51.5548	25.5363	32.5086	41.664	47.4905	49.3291	51.1049	47.1681	60.3272	58.8706	38.6667	61.3147	64.3261	0	related to
<IntP>	7.54053	10.43	8.57	8.59	10.6	11.59	6.66	9.5	6.29	9.2	18.29	6.99	4.82	20.96		Res	13.3467	13.564	11.1623	6.37552	6.03558	7.34824	11.2045	11.9619	11.9427	13.8967	11	20.9424	23.1638	21.4854	all assigned MFs
IntP>	4.45819	23.25	8.19	5.74	8.56	8.95	3.69	2.17	2.98	3.79	1.85	1.43	0.64	0	related to
<IntP	3.06101	3.14	1.51	5.03	2.18	2.19	4.7	4.7	2.3	1.97	4.16	0.97	0.46	2.05	all determined MFs
<Prod	1.11988	4.95	0.25	1.98	0.26	0.16	0.64	0.63	0.55	0.48	1.07	0.61	0.87	5.85
Degr>	9.90828	14.1	5.46	9.11	10.88	10.74	10.97	9.18	8.31	9.49	3.13	8.14	9.23	0
Res	9.24701	9.34	6.09	4.72	4.41	5.24	7.91	6.43	7.63	9.25	5.87	12.91	13.18	7.89
assigned / determined	69.2833	68.83	54.54	74.04	73.02	71.26	70.61	53.75	63.87	66.57	53.37	61.64	56.88	36.75
r.n.a. / determined	30.7167	31.16	45.47	25.96	26.99	28.75	29.38	46.26	36.15	33.43	46.62	38.34	43.11	63.26
not determined / total	0.350728	77.69	66.13	54.97	54.17	53.31	51.64	56.35	59.3	60.13	70.13	70.37	76.85	89.1
determined / total	99.65	22.31	33.87	45.03	45.83	46.69	48.36	43.65	40.7	39.87	29.87	29.63	23.15	10.9
section 3.2
average assigned	64.0317
RT = 5.5 - 19.5 Min
RT 20.5 Min excluded
median assigned	65.22
RT = 5.5 - 19.5 Min
RT 20.5 Min excluded

## Sheet: SI x.2
Fig.	reactivity class	DI	5.51	9.86	10.5	11.5	12.5	13.5	14.5	15.5	16.5	17.5	18.5	19.5	20.5	RT (min)	%	DI	5.51	9.86	10.5	11.5	12.5	13.5	14.5	15.5	16.5	17.5	18.5	19.5	20.5
Fig. 3A	IntP	2081	773	941	1432	1402	1326	1114	844	637	642	694	277	133	236		IntP	29.76	53.49	54.14	45.65	44.54	42.36	34.67	38.24	26.05	25.71	46.27	16.11	10.73	62.6
Fig. 3A	Prod	199	107	38	198	61	30	97	58	41	38	61	28	22	60		Prod	3.56	7.4	2.19	6.31	1.94	0.96	3.02	2.63	1.68	1.52	4.07	1.63	1.78	15.92
Fig. 3A	Degr	3349	369	565	1307	1495	1544	1642	1041	1475	1470	580	1054	797	0		Degr	54.4	25.54	32.51	41.66	47.49	49.33	51.1	47.17	60.33	58.87	38.67	61.31	64.33	0
Fig. 3A	Res	867	196	194	200	190	230	360	264	292	347	165	360	287	81		Res	12.28	13.56	11.16	6.38	6.04	7.35	11.2	11.96	11.94	13.9	11	20.94	23.16	21.49
Fig. 3A	assigned	6496	1445	1738	3137	3148	3130	3213	2207	2445	2497	1500	1719	1239	377
Fig. S7B	component classes	DI	5.51	9.86	10.5	11.5	12.5	13.5	14.5	15.5	16.5	17.5	18.5	19.5	20.5	RT (min)		DI	5.51	9.86	10.5	11.5	12.5	13.5	14.5	15.5	16.5	17.5	18.5	19.5	20.5
Fig. S7B	CHO	2997	631	807	1063	1163	1271	1416	1397	1454	1560	1439	1356	1240	725		CHO	32.0603	30.105	25.3216	25.1004	26.99	28.9588	31.1483	34.0317	38.0031	41.6222	51.283	48.7419	57.1692	71.1482
Fig. S7B	CHNO	3292	869	1397	1769	1781	1784	1792	1606	1389	1311	918	922	576	162		CHNO	35.2161	41.4599	43.8343	41.771	41.3321	40.6471	39.4193	39.123	36.3042	34.9787	32.7156	33.1416	26.556	15.8979
Fig. S7B	CHOS	1531	207	405	581	629	674	703	636	615	593	369	412	283	114		CHOS	16.3778	9.87595	12.7079	13.719	14.5974	15.3566	15.4641	15.4933	16.0742	15.8218	13.1504	14.8095	13.0475	11.1874
Fig. S7B	CHNOS	1528	389	578	822	736	660	635	466	368	284	80	92	70	18		CHNOS	16.3457	18.5592	18.1362	19.4097	17.0805	15.0376	13.9683	11.352	9.6184	7.57737	2.85103	3.30697	3.22729	1.76644
Fig. S7B	determined	9348	2096	3187	4235	4309	4389	4546	4105	3826	3748	2806	2782	2169	1019
Fig. 3D	IntP	DI	5.51	9.86	10.5	11.5	12.5	13.5	14.5	15.5	16.5	17.5	18.5	19.5	20.5			DI	5.51	9.86	10.5	11.5	12.5	13.5	14.5	15.5	16.5	17.5	18.5	19.5	20.5
Fig. 3D	CHO	638	242	234	330	363	428	413	289	303	298	395	172	79	191		CHO	30.7174	31.3066	24.8672	23.0447	25.8916	32.2775	37.1069	34.2417	47.5667	46.4174	56.9164	62.3188	59.3985	80.9322
Fig. 3D	CHNO	793	360	458	685	662	587	412	345	181	189	184	49	29	13		CHNO	38.1801	46.5718	48.6716	47.8352	47.2183	44.2685	37.0171	40.8768	28.4144	29.4393	26.513	17.7536	21.8045	5.50847
Fig. 3D	CHOS	400	65	117	219	243	224	231	159	141	135	107	49	24	27		CHOS	19.2585	8.4088	12.4336	15.2933	17.3324	16.8929	20.7547	18.8389	22.135	21.028	15.4179	17.7536	18.0451	11.4407
Fig. 3D	CHNOS	246	106	132	198	134	87	57	51	12	20	8	6	1	5		CHNOS	11.844	13.7128	14.0276	13.8268	9.55777	6.56109	5.12129	6.04265	1.88383	3.11526	1.15274	2.17391	0.75188	2.11864
Fig. 3D	total	2077	773	941	1432	1402	1326	1113	844	637	642	694	276	133	236
Fig. 3B	Prod	DI	5.51	9.86	10.5	11.5	12.5	13.5	14.5	15.5	16.5	17.5	18.5	19.5	20.5			DI	5.51	9.86	10.5	11.5	12.5	13.5	14.5	15.5	16.5	17.5	18.5	19.5	20.5
Fig. 3B	CHO	38	22	3	32	22	16	52	38	31	32	38	17	14	44		CHO	19.1919	20.5607	7.89474	16.1616	36.0656	53.3333	53.6082	65.5172	75.6098	84.2105	62.2951	60.7143	63.6364	73.3333
Fig. 3B	CHNO	87	77	26	84	28	11	26	10	4	3	10	5	0	6		CHNO	43.9394	71.9626	68.4211	42.4242	45.9016	36.6667	26.8041	17.2414	9.7561	7.89474	16.3934	17.8571	0	10
Fig. 3B	CHOS	42	4	2	38	4	3	14	8	5	3	12	4	8	9		CHOS	21.2121	3.73832	5.26316	19.1919	6.55738	10	14.433	13.7931	12.1951	7.89474	19.6721	14.2857	36.3636	15
Fig. 3B	CHNOS	31	4	7	44	7	0	5	2	1	0	1	2	0	1		CHNOS	15.6566	3.73832	18.4211	22.2222	11.4754	0	5.15464	3.44828	2.43902	0	1.63934	7.14286	0	1.66667
Fig. 3B	total	198	107	38	198	61	30	97	58	41	38	61	28	22	60
Fig. 3C	Degr	DI	5.51	9.86	10.5	11.5	12.5	13.5	14.5	15.5	16.5	17.5	18.5	19.5	20.5			DI	5.51	9.86	10.5	11.5	12.5	13.5	14.5	15.5	16.5	17.5	18.5	19.5	20.5
Fig. 3C	CHO	1110	122	191	377	458	456	487	293	580	660	373	612	555	0		CHO	33.164	33.0623	33.8053	28.8447	30.6355	29.5337	29.659	28.1731	39.322	44.898	64.3103	58.1197	69.8113	0
Fig. 3C	CHNO	1097	119	219	505	552	581	654	414	546	523	154	263	125	0		CHNO	32.7756	32.2493	38.7611	38.6381	36.9231	37.6295	39.8295	39.8077	37.0169	35.5782	26.5517	24.9763	15.7233	0
Fig. 3C	CHOS	537	45	49	139	186	223	245	174	226	217	50	151	94	0		CHOS	16.0442	12.1951	8.67257	10.635	12.4415	14.443	14.9208	16.7308	15.322	14.7619	8.62069	14.34	11.8239	0
Fig. 3C	CHNOS	603	83	106	286	299	284	256	159	123	70	3	27	21	0		CHNOS	18.0161	22.4932	18.7611	21.8822	20	18.3938	15.5907	15.2885	8.33898	4.7619	0.517241	2.5641	2.64151	0
Fig. 3C	total	3347	369	565	1307	1495	1544	1642	1040	1475	1470	580	1053	795	0
Fig. S7C	Res	DI	5.51	9.86	10.5	11.5	12.5	13.5	14.5	15.5	16.5	17.5	18.5	19.5	20.5			DI	5.51	9.86	10.5	11.5	12.5	13.5	14.5	15.5	16.5	17.5	18.5	19.5	20.5
Fig. S7C	CHO	210	50	48	69	65	76	99	72	79	91	65	113	106	49		CHO	24.3619	25.641	24.7423	34.5	34.3915	33.0435	27.6536	27.2727	27.1478	26.2248	39.6341	31.3889	37.0629	62.0253
Fig. S7C	CHNO	350	73	82	71	64	79	147	111	111	140	81	193	136	21		CHNO	40.6032	37.4359	42.268	35.5	33.8624	34.3478	41.0615	42.0455	38.1443	40.3458	49.3902	53.6111	47.5524	26.5823
Fig. S7C	CHOS	91	15	22	17	19	23	32	26	35	38	7	37	34	8		CHOS	10.5568	7.69231	11.3402	8.5	10.0529	10	8.93855	9.84848	12.0275	10.951	4.26829	10.2778	11.8881	10.1266
Fig. S7C	CHNOS	211	57	42	43	41	52	80	55	66	78	11	17	10	1		CHNOS	24.478	29.2308	21.6495	21.5	21.6931	22.6087	22.3464	20.8333	22.6804	22.4784	6.70732	4.72222	3.4965	1.26582
Fig. S7C	total	862	195	194	200	189	230	358	264	291	347	164	360	286	79
Fig. S7D	r.n.a.	DI	5.51	9.86	10.5	11.5	12.5	13.5	14.5	15.5	16.5	17.5	18.5	19.5	20.5			DI	5.51	9.86	10.5	11.5	12.5	13.5	14.5	15.5	16.5	17.5	18.5	19.5	20.5
Fig. S7D	CHO	1001	195	331	255	255	295	365	705	461	479	568	442	486	441		CHO	34.9511	29.908	22.8433	23.224	21.9449	23.4313	27.3204	37.1248	33.3575	38.2894	43.4583	41.5023	52.09	68.4783
Fig. S7D	CHNO	965	240	612	424	475	526	553	726	547	456	489	412	286	122		CHNO	33.6941	36.8098	42.236	38.6157	40.8778	41.7792	41.3922	38.2306	39.5803	36.4508	37.4139	38.6854	30.6538	18.9441
Fig. S7D	CHOS	461	78	215	168	177	201	181	269	208	200	193	171	123	70		CHOS	16.0964	11.9632	14.8378	15.3005	15.2324	15.9651	13.5479	14.1654	15.0507	15.9872	14.7666	16.0563	13.1833	10.8696
Fig. S7D	CHNOS	437	139	291	251	255	237	237	199	166	116	57	40	38	11		CHNOS	15.2584	21.319	20.0828	22.8597	21.9449	18.8245	17.7395	10.4792	12.0116	9.27258	4.36113	3.75587	4.07288	1.70807
Fig. S7D	total	2864	652	1449	1098	1162	1259	1336	1899	1382	1251	1307	1065	933	644
		DI	5.51	9.86	10.5	11.5	12.5	13.5	14.5	15.5	16.5	17.5	18.5	19.5	20.5			DI	5.5	9.9	10.5	11.5	12.5	13.5	14.5	15.5	16.5	17.5	18.5	19.5	20.5
Fig. S	Prod	94	3	30	114	50	23	68	32	20	20	31	11	3	0			1	0.14	0.94	2.69	1.16	0.52	1.49	0.78	0.52	0.53	1.1	0.39	0.14	0
	Degr	2420	73	391	921	1026	1072	1143	664	1157	1114	492	827	596	0			25.81	3.48	12.27	21.74	23.79	24.4	25.12	16.17	30.22	29.7	17.51	29.66	27.36	0
	IntP	669	0	359	612	482	328	429	172	194	81	11	15	4	0			7.14	0	11.26	14.44	11.18	7.47	9.43	4.19	5.07	2.16	0.39	0.54	0.18	0
	<IntP>	707	219	273	364	457	509	303	390	241	345	514	195	105	215			7.54	10.43	8.57	8.59	10.6	11.59	6.66	9.5	6.29	9.2	18.29	6.99	4.82	20.96
	IntP>	418	488	261	243	369	393	168	89	114	142	52	40	14	0			4.46	23.25	8.19	5.74	8.56	8.95	3.69	2.17	2.98	3.79	1.85	1.43	0.64	0
	<IntP	287	66	48	213	94	96	214	193	88	74	117	27	10	21			3.06	3.14	1.51	5.03	2.18	2.19	4.7	4.7	2.3	1.97	4.16	0.97	0.46	2.05
	<Prod	105	104	8	84	11	7	29	26	21	18	30	17	19	60			1.12	4.95	0.25	1.98	0.26	0.16	0.64	0.63	0.55	0.48	1.07	0.61	0.87	5.85
	Degr>	929	296	174	386	469	472	499	377	318	356	88	227	201	0			9.91	14.1	5.46	9.11	10.88	10.74	10.97	9.18	8.31	9.49	3.13	8.14	9.23	0
	Res	867	196	194	200	190	230	360	264	292	347	165	360	287	81			9.25	9.34	6.09	4.72	4.41	5.24	7.91	6.43	7.63	9.25	5.87	12.91	13.18	7.89
	r.n.a.	2880	654	1449	1100	1164	1263	1337	1900	1384	1254	1310	1069	939	649			30.72	31.16	45.47	25.96	26.99	28.75	29.38	46.26	36.15	33.43	46.62	38.34	43.11	63.26
	n.d.	33	7310	6222	5172	5097	5016	4859	5302	5580	5658	6599	6621	7231	8383			0.35	77.69	66.13	54.97	54.17	53.31	51.64	56.35	59.3	60.13	70.13	70.37	76.85	89.1
	total	9409	9409	9409	9409	9409	9409	9409	9409	9409	9409	9409	9409	9409	9409
	determined	9376	2099	3187	4237	4312	4393	4550	4107	3829	3751	2810	2788	2178	1026			99.6493	22.3084	33.8718	45.0314	45.8285	46.6893	48.358	43.6497	40.6951	39.8661	29.865	29.6312	23.148	10.9045
	assigned	6496	1445	1738	3137	3148	3130	3213	2207	2445	2497	1500	1719	1239	377			69.29	68.83	54.54	74.04	73.02	71.26	70.61	53.75	63.87	66.57	53.37	61.64	56.88	36.75

## Sheet: SI x.3
both models agree
both models agree in part
both models disagree																													Fig.	combined
DI 8TP assigned as Prod	5.51	9.86	10.5	11.5	12.5	13.5	14.5	15.5	16.5	17.5	18.5	19.5	20.5	RT (min)	DI 8TP assigned as <Prod	5.51	9.86	10.5	11.5	12.5	13.5	14.5	15.5	16.5	17.5	18.5	19.5	20.5		DI 8TP Prod	5.51	9.86	10.5	11.5	12.5	13.5	14.5	15.5	16.5	17.5	18.5	19.5	20.5
Prod	2	11	40	24	7	20	7	7	4	2	1	2	0		Prod	0	0	2	0	0	0	0	0	0	0	0	0	0		LC-Prod	49	13	81	26	8	21	11	10	5	6	5	4	8
Degr	0	2	0	0	1	0	0	0	1	1	0	0	0		Degr	0	0	0	0	0	0	0	0	0	0	0	0	0		LC-Degr	12	4	0	1	4	3	0	2	2	1	1	0	0
IntP	0	27	24	18	17	4	0	2	0	0	0	1	0		IntP	0	0	0	0	0	0	0	0	0	0	0	0	0		LC-IntP	38	43	33	44	34	12	4	9	5	3	2	4	5
<IntP>	10	5	0	10	8	5	1	2	1	1	0	1	1		<IntP>	0	4	2	6	0	0	0	0	0	0	0	1	3		LC-Res	8	5	3	2	2	5	2	3	2	1	8	8	2
IntP>	28	1	2	7	8	0	0	2	2	1	2	0	0		IntP>	0	0	0	0	0	0	0	0	0	0	0	0	0		LC-r.n.a.	11	35	16	23	25	25	31	11	15	15	15	16	19
<IntP	0	3	2	3	1	2	2	1	2	1	0	1	1		<IntP	0	3	3	0	0	1	1	2	0	0	0	0	0		total	118	100	133	96	73	66	48	35	29	26	31	32	34
<Prod	0	1	10	1	0	0	2	1	1	3	3	0	6		<Prod	47	1	29	1	1	1	2	2	0	1	1	2	2
Degr>	12	2	0	1	3	3	0	2	1	0	1	0	0		Degr>	0	0	0	0	0	0	0	0	0	0	0	0	0	6A	DI 8TP Prod	5.51	9.86	10.5	11.5	12.5	13.5	14.5	15.5	16.5	17.5	18.5	19.5	20.5
Res	8	3	2	2	2	4	2	3	2	1	8	5	2		Res	0	2	1	0	0	1	0	0	0	0	0	3	0	6A	LC-Prod	41.5254	13	60.9023	27.0833	10.9589	31.8182	22.9167	28.5714	17.2414	23.0769	16.129	12.5	23.5294
r.n.a.	11	27	10	11	17	18	28	8	10	14	10	14	16		r.n.a.	0	8	6	12	8	7	3	3	5	1	5	2	3	6A	LC-Degr	10.1695	4	0	1.04167	5.47945	4.54545	0	5.71429	6.89655	3.84615	3.22581	0	0
n.d.	23	12	4	17	30	38	52	66	70	70	69	70	68		n.d.	58	87	62	86	96	95	99	98	100	103	99	97	97	6A	LC-IntP	32.2034	43	24.812	45.8333	46.5753	18.1818	8.33333	25.7143	17.2414	11.5385	6.45161	12.5	14.7059
DI 8TP assigned	94	94	94	94	94	94	94	94	94	94	94	94	94		DI 8TP assigned	105	105	105	105	105	105	105	105	105	105	105	105	105	6A	LC-Res	6.77966	5	2.25564	2.08333	2.73973	7.57576	4.16667	8.57143	6.89655	3.84615	25.8065	25	5.88235
																													6A	LC-r.n.a.	9.32203	35	12.0301	23.9583	34.2466	37.8788	64.5833	31.4286	51.7241	57.6923	48.3871	50	55.8824
DI 8TP assigned as Degr	5.51	9.86	10.5	11.5	12.5	13.5	14.5	15.5	16.5	17.5	18.5	19.5	20.5		DI 8TP assigned as Degr>	5.51	9.86	10.5	11.5	12.5	13.5	14.5	15.5	16.5	17.5	18.5	19.5	20.5
Prod	0	0	1	1	0	3	1	2	1	0	1	0	0		Prod	0	0	1	1	0	1	1	1	1	0	0	0	0		DI 8TP Degr	5.51	9.86	10.5	11.5	12.5	13.5	14.5	15.5	16.5	17.5	18.5	19.5	20.5
Degr	40	272	685	795	833	885	538	917	825	378	513	320	0		Degr	3	7	34	33	34	48	24	36	40	7	28	15	0		LC-Prod	4	0	4	2	2	7	5	8	2	2	2	2	6
IntP	0	40	80	97	111	157	50	65	26	4	3	1	0		IntP	0	2	2	0	0	3	0	3	0	0	0	0	0		LC-Degr	173	395	981	1152	1189	1283	839	1182	1097	437	669	434	0
<IntP>	18	42	28	48	80	68	130	70	97	187	41	22	74		<IntP>	6	14	22	49	53	49	60	22	22	31	10	7	4		LC-IntP	75	169	219	319	364	376	330	214	209	287	67	37	81
IntP>	45	57	31	89	89	44	26	30	33	19	9	5	0		IntP>	4	11	33	29	16	15	4	6	10	3	1	0	0		LC-Res	54	49	49	56	58	106	78	83	105	44	111	87	27
<IntP	2	3	22	7	15	39	59	17	21	43	3	2	3		<IntP	0	0	1	0	0	1	1	1	0	0	0	0	0		LC-r.n.a.	152	469	309	337	428	459	845	470	351	476	319	261	189
<Prod	3	0	2	0	0	3	2	4	0	2	1	2	6		<Prod	1	0	0	0	2	0	1	1	0	0	0	0	0		total	458	1082	1562	1866	2041	2231	2097	1957	1764	1246	1168	821	303
Degr>	102	89	144	184	208	222	184	145	144	34	70	47	0		Degr>	28	27	118	140	114	128	93	84	88	18	58	52	0
Res	43	35	37	31	29	71	51	53	75	37	90	80	25		Res	11	14	12	25	29	35	27	30	30	7	21	7	2	6B	DI 8TP Degr	5.51	9.86	10.5	11.5	12.5	13.5	14.5	15.5	16.5	17.5	18.5	19.5	20.5
r.n.a.	123	373	210	218	279	307	693	338	248	381	252	216	174		r.n.a.	29	96	99	119	149	152	152	132	103	95	67	45	15	6B	LC-Prod	0.873362	0	0.256082	0.107181	0.0979912	0.313761	0.238436	0.408789	0.113379	0.160514	0.171233	0.243605	1.9802
n.d.	2044	1509	1180	950	776	621	686	779	950	1335	1437	1725	2138		n.d.	847	758	607	533	532	497	566	613	635	768	744	803	908	6B	LC-Degr	37.7729	36.5065	62.8041	61.7363	58.2558	57.5078	40.0095	60.3986	62.1882	35.0722	57.2774	52.8624	0
DI 8TP assigned	2420	2420	2420	2420	2420	2420	2420	2420	2420	2420	2420	2420	2420		DI 8TP assigned	929	929	929	929	929	929	929	929	929	929	929	929	929	6B	LC-IntP	16.3755	15.6192	14.0205	17.0954	17.8344	16.8534	15.7368	10.9351	11.8481	23.0337	5.7363	4.5067	26.7327
																													6B	LC-Res	11.7904	4.52865	3.137	3.00107	2.84174	4.75123	3.7196	4.24119	5.95238	3.5313	9.50342	10.5968	8.91089
DI 8TP assigned as IntP	5.51	9.86	10.5	11.5	12.5	13.5	14.5	15.5	16.5	17.5	18.5	19.5	20.5		DI 8TP assigned as <IntP>	5.51	9.86	10.5	11.5	12.5	13.5	14.5	15.5	16.5	17.5	18.5	19.5	20.5	6B	LC-r.n.a.	33.1878	43.3457	19.7823	18.06	20.9701	20.5737	40.2957	24.0164	19.898	38.2022	27.3116	31.7905	62.3762
Prod	0	1	5	3	3	20	5	2	4	1	5	0	0		Prod	0	0	3	1	0	0	0	0	0	1	0	0	0
Degr	8	37	65	49	44	56	28	49	55	21	30	8	0		Degr	2	4	8	10	12	17	11	18	16	6	44	55	0		DI 8TP IntP	5.51	9.86	10.5	11.5	12.5	13.5	14.5	15.5	16.5	17.5	18.5	19.5	20.5
IntP	0	180	335	272	137	196	86	78	28	4	6	1	0		IntP	0	0	0	0	0	0	0	0	1	0	0	0	0		LC-Prod	4	8	27	11	7	35	17	7	11	7	8	3	11
<IntP>	26	30	9	54	76	22	30	26	27	26	3	3	3		<IntP>	61	56	125	71	49	34	46	23	58	63	45	20	48		LC-Degr	102	85	145	146	145	159	77	130	137	47	141	113	0
IntP>	182	81	24	91	155	29	22	24	24	4	3	2	0		IntP>	1	1	5	3	2	6	2	3	8	1	1	0	0		LC-IntP	407	499	796	731	632	509	337	272	249	196	106	41	70
<IntP	0	11	40	24	28	52	49	23	12	25	9	0	2		<IntP	0	1	4	0	1	1	0	0	1	0	0	0	0		LC-Res	42	49	19	23	34	48	43	46	44	31	50	44	21
<Prod	0	1	1	0	0	7	1	3	4	1	1	2	6		<Prod	0	0	5	1	0	1	4	1	1	1	0	1	0		LC-r.n.a.	152	398	242	249	274	254	377	253	228	220	156	144	111
Degr>	61	8	12	13	26	18	9	10	9	2	9	6	0		Degr>	4	6	5	12	8	11	7	10	9	0	8	18	0		total	707	1039	1229	1160	1092	1005	851	708	669	501	461	345	213
Res	24	12	11	4	12	18	21	30	20	18	25	18	9		Res	8	18	1	7	6	10	8	5	9	4	12	8	4
r.n.a.	67	169	72	72	84	99	185	110	97	85	50	52	26		r.n.a.	22	74	69	69	65	59	52	59	71	64	56	46	57	6C	DI 8TP IntP	5.51	9.86	10.5	11.5	12.5	13.5	14.5	15.5	16.5	17.5	18.5	19.5	20.5
n.d.	301	139	95	87	104	152	233	314	389	482	528	577	623		n.d.	609	547	482	533	564	568	577	588	533	567	541	559	598	6C	LC-Prod	0.565771	0.769971	2.19691	0.948276	0.641026	3.48259	1.99765	0.988701	1.64425	1.39721	1.73536	0.869565	5.16432
DI 8TP assigned	669	669	669	669	669	669	669	669	669	669	669	669	669		DI 8TP assigned	707	707	707	707	707	707	707	707	707	707	707	707	707	6C	LC-Degr	14.4272	8.18094	11.7982	12.5862	13.2784	15.8209	9.04818	18.3616	20.4783	9.38124	30.5857	32.7536	0
																													6C	LC-IntP	57.5672	48.0269	64.7681	63.0172	57.8755	50.6468	39.6005	38.4181	37.2197	39.1218	22.9935	11.8841	32.8638
DI 8TP assigned as IntP>	5.51	9.86	10.5	11.5	12.5	13.5	14.5	15.5	16.5	17.5	18.5	19.5	20.5		DI 8TP assigned as <IntP	5.51	9.86	10.5	11.5	12.5	13.5	14.5	15.5	16.5	17.5	18.5	19.5	20.5	6C	LC-Res	5.94059	4.71607	1.54597	1.98276	3.11355	4.77612	5.05288	6.49718	6.57698	6.18762	10.846	12.7536	9.85915
Prod	0	4	7	5	3	4	5	1	2	0	0	0	0		Prod	0	0	3	0	1	1	1	0	0	0	0	0	0	6C	LC-r.n.a.	21.4993	38.3061	19.6908	21.4655	25.0916	25.2736	44.3008	35.7345	34.0807	43.9122	33.8395	41.7391	52.1127
Degr	4	10	22	18	16	17	4	8	15	7	22	7	0		Degr	1	8	13	17	18	22	11	26	26	8	18	13	0
IntP	0	20	37	15	7	11	9	11	5	0	1	0	0		IntP	0	5	7	9	8	11	3	4	3	0	2	0	0		DI 8TP Res	5.51	9.86	10.5	11.5	12.5	13.5	14.5	15.5	16.5	17.5	18.5	19.5	20.5
<IntP>	15	34	41	50	38	31	24	17	22	33	8	3	3		<IntP>	12	18	24	34	42	18	12	18	17	15	8	4	8		LC-Prod	0	1	10	2	2	11	16	14	17	31	7	9	21
IntP>	76	52	103	84	62	41	22	26	24	8	11	4	0		IntP>	4	3	1	4	6	1	0	1	3	2	3	0	0		LC-Degr	28	14	20	17	24	18	18	29	33	9	30	13	0
<IntP	0	2	3	2	0	6	1	1	2	0	0	0	0		<IntP	30	5	38	18	21	50	31	17	14	15	6	4	6		LC-IntP	12	9	26	40	42	26	28	15	17	13	7	6	5
<Prod	0	1	0	0	0	1	0	0	0	0	0	0	3		<Prod	4	1	3	1	0	1	1	0	0	3	2	0	2		LC-Res	52	42	91	80	91	130	89	111	123	59	135	97	11
Degr>	19	8	18	22	19	15	7	7	6	2	7	6	0		Degr>	3	4	2	5	2	3	0	2	1	1	3	0	0		LC-r.n.a.	41	86	91	108	135	154	162	158	168	140	124	105	65
Res	6	16	5	11	11	15	9	6	8	3	5	13	7		Res	4	3	2	1	5	5	5	5	7	6	8	5	1		total	133	152	238	247	294	339	313	327	358	252	303	230	102
r.n.a.	51	108	60	67	83	55	70	40	29	34	26	23	10		r.n.a.	12	47	41	41	42	41	70	44	31	37	24	23	18
n.d.	247	163	122	144	179	222	267	301	305	331	338	362	395		n.d.	217	193	153	157	142	134	153	170	185	200	213	238	252	6D	DI 8TP Res	5.51	9.86	10.5	11.5	12.5	13.5	14.5	15.5	16.5	17.5	18.5	19.5	20.5
DI 8TP assigned	418	418	418	418	418	418	418	418	418	418	418	418	418		DI 8TP assigned	287	287	287	287	287	287	287	287	287	287	287	287	287	6D	LC-Prod	0	0.657895	4.20168	0.809717	0.680272	3.24484	5.11182	4.28135	4.7486	12.3016	2.31023	3.91304	20.5882
																													6D	LC-Degr	21.0526	9.21053	8.40336	6.88259	8.16327	5.30973	5.7508	8.8685	9.21788	3.57143	9.90099	5.65217	0
DI 8TP assigned as Res	5.51	9.86	10.5	11.5	12.5	13.5	14.5	15.5	16.5	17.5	18.5	19.5	20.5		DI 8TP not assigned r.n.a.	5.51	9.86	10.5	11.5	12.5	13.5	14.5	15.5	16.5	17.5	18.5	19.5	20.5	6D	LC-IntP	9.02256	5.92105	10.9244	16.1943	14.2857	7.66962	8.94569	4.58716	4.7486	5.15873	2.31023	2.6087	4.90196
Prod	0	0	4	0	0	5	9	6	7	18	3	0	0		Prod	1	14	48	15	9	14	3	1	1	9	1	1	0	6D	LC-Res	39.0977	27.6316	38.2353	32.3887	30.9524	38.3481	28.4345	33.945	34.3575	23.4127	44.5545	42.1739	10.7843
Degr	2	11	12	4	5	7	4	11	10	6	13	7	0		Degr	13	40	80	100	109	91	44	92	126	58	159	169	0	6D	LC-r.n.a.	30.8271	56.5789	38.2353	43.7247	45.9184	45.4277	51.7572	48.318	46.9274	55.5556	40.9241	45.6522	63.7255
IntP	0	1	10	16	16	12	10	6	1	1	0	0	0		IntP	0	84	117	55	31	35	14	25	17	2	3	1	0
<IntP>	9	6	13	13	17	11	14	7	10	8	6	6	4		<IntP>	62	61	99	122	146	65	73	56	90	149	74	37	66		DI 8TP r.n.a.	5.51	9.86	10.5	11.5	12.5	13.5	14.5	15.5	16.5	17.5	18.5	19.5	20.5
IntP>	3	1	1	8	5	3	2	2	4	2	0	0	0		IntP>	145	54	43	54	50	29	11	20	34	12	10	3	0		LC-Prod	50	16	76	20	10	23	9	2	3	15	6	4	14
<IntP	0	1	2	3	4	0	2	0	2	2	1	0	1		<IntP	34	19	97	37	26	62	47	26	20	31	8	3	8		LC-Degr	54	67	158	178	181	179	107	132	201	86	213	234	0
<Prod	0	1	6	2	2	6	7	8	10	13	4	9	21		<Prod	49	2	28	5	1	9	6	1	2	6	5	3	14		LC-IntP	241	218	356	268	253	191	145	127	161	194	95	44	74
Degr>	26	3	8	13	19	11	14	18	23	3	17	6	0		Degr>	41	27	78	78	72	88	63	40	75	28	54	65	0		LC-Res	40	48	35	27	45	70	52	49	72	29	55	51	20
Res	52	42	91	80	91	130	89	111	123	59	135	97	11		Res	40	48	35	27	45	70	52	49	72	29	55	51	20		LC-r.n.a.	297	454	436	443	399	439	477	486	486	448	446	403	259
r.n.a.	41	86	91	108	135	154	162	158	168	140	124	105	65		r.n.a.	297	454	436	443	399	439	477	486	486	448	446	403	259		total	682	803	1061	936	888	902	790	796	923	772	815	736	367
n.d.	734	715	629	620	573	528	554	540	509	615	564	637	765		n.d.	2198	2077	1819	1944	1992	1978	2090	2084	1957	2108	2065	2144	2513
DI 8TP assigned	867	867	867	867	867	867	867	867	867	867	867	867	867		DI 8TP not assigned	2880	2880	2880	2880	2880	2880	2880	2880	2880	2880	2880	2880	2880	S8	DI 8TP r.n.a.	5.51	9.86	10.5	11.5	12.5	13.5	14.5	15.5	16.5	17.5	18.5	19.5	20.5
																													S8	LC-Prod	7.33138	1.99253	7.16305	2.13675	1.12613	2.54989	1.13924	0.251256	0.325027	1.94301	0.736196	0.543478	3.81471
DI 8TP not determined n.d.	5.51	9.86	10.5	11.5	12.5	13.5	14.5	15.5	16.5	17.5	18.5	19.5	20.5																S8	LC-Degr	7.91789	8.34371	14.8916	19.0171	20.3829	19.8448	13.5443	16.5829	21.7768	11.1399	26.135	31.7935	0
Prod	0	0	0	0	0	0	0	0	0	0	0	0	0																S8	LC-IntP	35.3372	27.1482	33.5533	28.6325	28.491	21.1752	18.3544	15.9548	17.4431	25.1295	11.6564	5.97826	20.1635
Degr	0	0	2	0	0	0	0	0	0	0	0	2	0																S8	LC-Res	5.8651	5.97758	3.29877	2.88462	5.06757	7.76053	6.58228	6.15578	7.80065	3.75648	6.74847	6.92935	5.44959
IntP	0	0	0	0	1	0	0	0	0	0	0	0	0																S8	LC-r.n.a.	43.5484	56.538	41.0933	47.3291	44.9324	48.6696	60.3797	61.0553	52.6544	58.0311	54.7239	54.7554	70.5722
<IntP>	0	3	1	0	0	0	0	0	1	1	0	1	1
IntP>	0	0	0	0	0	0	0	0	0	0	0	0	0
<IntP	0	0	1	0	0	0	0	0	0	0	0	0	0
<Prod	0	0	0	0	1	0	0	0	0	0	0	0	0
Degr>	0	0	1	1	1	0	0	0	0	0	0	1	0
Res	0	1	3	2	0	1	0	0	1	1	1	0	0
r.n.a.	1	7	6	4	2	6	8	6	6	11	9	10	6
n.d.	32	22	19	26	28	26	25	27	25	20	23	19	26
DI 8TP not determined	33	33	33	33	33	33	33	33	33	33	33	33	33

## Sheet: SI x.4
	P/A model	2TP RAW model		P/A model	2TP RAW model		P/A model	2TP RAW model			total
		prod	517		prod	0		prod	279		796
		degr	0		degr	3312		degr	1820		5132
		res	0		res	0		res	676		676
		r.n.a.	286		r.n.a.	1043		r.n.a.	0		1329
P/A model (total)	assigned as Prod		803	assigned as Degr		4355	assigned as Res		2775		7933
not found: 1071
because RAW (t0 and t7) < S/N
both models agree
both models disagree

## Sheet: SI x.5
	P/A model: Prod	DI	5.51	9.86	10.5	11.5	12.5	13.5	14.5	15.5	16.5	17.5	18.5	19.5	20.5	RT (min)	2TP RAW model: Prod	DI	5.51	9.86	10.5	11.5	12.5	13.5	14.5	15.5	16.5	17.5	18.5	19.5	20.5
both models agree	Prod	30	1	6	28	7	3	5	2	0	0	2	1	1	0		Prod	94	2	20	87	37	19	36	11	9	5	6	2	2	0
both models disagree	Degr	0	4	9	16	18	21	26	12	27	28	10	28	21	0		Degr	0	4	10	14	17	23	26	16	29	31	9	13	12	0
	IntP	0	0	13	13	11	11	13	3	6	5	0	4	0	0		IntP	62	0	94	96	69	39	28	7	12	4	0	2	1	0
	<IntP>	0	29	34	42	76	65	30	25	25	25	24	13	11	16		<IntP>	0	39	35	28	77	74	24	15	18	16	9	10	6	11
	IntP>	0	17	6	1	4	6	1	0	1	3	2	3	0	0		IntP>	0	113	16	7	24	24	1	0	3	6	4	4	0	0
	<IntP	287	34	10	76	28	33	71	52	30	22	21	7	6	9		<IntP	184	29	24	93	39	35	66	54	23	14	14	1	4	6
	<Prod	105	59	4	54	3	1	6	3	2	0	5	7	2	6		<Prod	90	65	4	59	7	1	7	7	5	2	8	8	2	13
	Degr>	0	4	5	5	7	5	5	1	2	1	1	3	1	0		Degr>	0	31	8	5	13	14	14	7	6	7	4	8	1	0
	Res	31	19	22	12	8	12	15	10	10	14	9	12	11	6		Res	0	21	13	7	6	12	19	10	17	22	10	21	19	7
	r.n.a.	350	53	152	139	132	114	109	125	96	91	72	62	69	59		r.n.a.	366	83	194	125	137	133	135	162	112	99	78	78	73	61
	n.d.	0	583	542	417	509	532	522	570	604	614	657	663	681	707		n.d.	0	409	378	275	370	422	440	507	562	590	654	649	676	698
	total	803	803	803	803	803	803	803	803	803	803	803	803	803	803		total	796	796	796	796	796	796	796	796	796	796	796	796	796	796
	P/A model: Degr	DI	5.51	9.86	10.5	11.5	12.5	13.5	14.5	15.5	16.5	17.5	18.5	19.5	20.5		2TP RAW model: Degr	DI	5.51	9.86	10.5	11.5	12.5	13.5	14.5	15.5	16.5	17.5	18.5	19.5	20.5
	Prod	0	0	9	18	8	3	8	7	2	3	2	0	0	0		Prod	0	1	8	17	10	3	12	8	4	4	2	2	1	0
	Degr	1302	22	103	302	368	401	412	246	438	446	197	401	325	0		Degr	2409	53	335	852	976	1016	1075	620	1069	1022	458	710	479	0
	IntP	0	0	32	55	19	17	27	14	31	16	1	1	0	0		IntP	313	0	149	300	228	184	281	104	132	58	9	11	2	0
	<IntP>	0	36	88	119	161	169	151	214	95	152	247	79	38	102		<IntP>	0	45	114	103	183	247	168	262	162	224	364	112	51	125
	IntP>	418	122	101	184	161	115	93	45	58	71	31	26	9	0		IntP>	326	224	202	188	279	278	140	69	96	106	42	30	12	0
	<IntP	0	2	3	7	4	0	11	5	6	8	2	2	0	1		<IntP	0	12	4	42	23	29	83	95	37	41	82	17	4	9
	<Prod	0	8	1	0	1	2	2	1	1	0	1	0	0	9		<Prod	0	16	1	4	0	2	10	5	6	2	3	1	4	15
	Degr>	929	76	80	273	322	294	359	283	239	262	60	151	140	0		Degr>	799	184	147	340	403	398	427	324	270	283	72	173	145	0
	Res	453	52	74	74	94	112	186	141	141	190	57	165	121	24		Res	0	77	72	59	61	69	132	91	101	127	60	129	121	46
	r.n.a.	1253	242	503	461	521	610	631	761	666	575	610	495	393	248		r.n.a.	1285	343	780	528	581	680	710	1232	761	605	748	546	488	357
	n.d.	0	3795	3361	2862	2696	2632	2475	2638	2678	2632	3147	3035	3329	3971		n.d.	0	4177	3320	2699	2388	2226	2094	2322	2494	2660	3292	3401	3825	4580
	total	4355	4355	4355	4355	4355	4355	4355	4355	4355	4355	4355	4355	4355	4355		total	5132	5132	5132	5132	5132	5132	5132	5132	5132	5132	5132	5132	5132	5132
	P/A model: Res	DI	5.51	9.86	10.5	11.5	12.5	13.5	14.5	15.5	16.5	17.5	18.5	19.5	20.5		2TP RAW model: Res	DI	5.51	9.86	10.5	11.5	12.5	13.5	14.5	15.5	16.5	17.5	18.5	19.5	20.5
	Prod	64	2	15	65	34	17	55	23	18	17	26	10	2	0		Prod	0	0	1	5	1	1	20	13	7	11	22	7	0	0
	Degr	1118	45	272	588	625	634	686	394	672	621	279	334	166	0		Degr	0	13	39	34	14	14	14	11	32	30	14	19	5	0
	IntP	669	0	313	544	452	299	389	155	156	58	10	10	3	0		IntP	294	0	115	214	184	104	119	61	49	16	2	0	0	0
	<IntP>	0	67	80	44	137	209	77	93	91	98	148	41	22	35		<IntP>	0	27	33	12	48	75	21	17	14	9	15	5	3	9
	IntP>	0	346	150	51	201	270	66	41	51	58	16	9	5	0		IntP>	0	118	34	11	50	74	12	8	8	13	2	3	2	0
	<IntP	0	28	33	123	62	62	131	135	52	42	92	18	4	11		<IntP	0	11	13	51	30	25	46	36	18	8	12	3	0	2
	<Prod	0	32	3	22	6	3	20	18	17	17	23	9	16	45		<Prod	0	9	3	9	2	3	10	10	9	13	18	5	12	31
	Degr>	0	210	79	98	124	162	122	86	66	75	25	58	27	0		Degr>	0	71	8	14	20	27	23	15	12	13	4	15	9	0
	Res	161	89	57	83	67	77	122	89	123	109	71	142	128	43		Res	161	34	28	57	47	52	76	57	79	57	32	65	57	13
	r.n.a.	763	292	649	346	371	418	472	900	493	409	454	349	321	231		r.n.a.	221	83	194	128	126	142	145	190	145	143	126	107	98	84
	n.d.	0	1664	1124	811	696	624	635	841	1036	1271	1631	1795	2081	2410		n.d.	0	310	208	141	154	159	190	258	303	363	429	447	490	537
	total	2775	2775	2775	2775	2775	2775	2775	2775	2775	2775	2775	2775	2775	2775		total	676	676	676	676	676	676	676	676	676	676	676	676	676	676
	P/A model: n.d.	DI	5.51	9.86	10.5	11.5	12.5	13.5	14.5	15.5	16.5	17.5	18.5	19.5	20.5		2TP RAW model: n.d.	DI	5.51	9.86	10.5	11.5	12.5	13.5	14.5	15.5	16.5	17.5	18.5	19.5	20.5
	Prod	0	0	0	3	1	0	0	0	0	0	1	0	0	0		Prod	0	0	0	3	1	0	0	0	0	0	1	0	0	0
	Degr	0	2	7	15	15	16	19	12	20	19	6	64	84	0		Degr	0	2	7	15	15	16	19	12	20	19	6	64	84	0
	IntP	0	0	1	0	0	1	0	0	1	2	0	0	1	0		IntP	0	0	1	0	0	1	0	0	1	2	0	0	1	0
	<IntP>	707	87	71	159	83	66	45	58	30	70	95	62	34	62		<IntP>	707	87	71	159	83	66	45	58	30	70	95	62	34	62
	IntP>	0	3	4	7	3	2	8	3	4	10	3	2	0	0		IntP>	0	3	4	7	3	2	8	3	4	10	3	2	0	0
	<IntP	0	2	2	7	0	1	1	1	0	2	2	0	0	0		<IntP	0	2	2	7	0	1	1	1	0	2	2	0	0	0
	<Prod	0	5	0	8	1	1	1	4	1	1	1	1	1	0		<Prod	0	5	0	8	1	1	1	4	1	1	1	1	1	0
	Degr>	0	6	10	10	16	11	13	7	11	18	2	15	33	0		Degr>	0	6	10	10	16	11	13	7	11	18	2	15	33	0
	Res	222	36	41	31	21	29	37	24	18	34	28	41	27	8		Res	222	36	41	31	21	29	37	24	18	34	28	41	27	8
	r.n.a.	514	67	145	154	140	121	125	114	129	179	174	163	156	111		r.n.a.	514	67	145	154	140	121	125	114	129	179	174	163	156	111
	n.d.	33	1268	1195	1082	1196	1228	1227	1253	1262	1141	1164	1128	1140	1295		n.d.	33	1268	1195	1082	1196	1228	1227	1253	1262	1141	1164	1128	1140	1295
	total	1476	1476	1476	1476	1476	1476	1476	1476	1476	1476	1476	1476	1476	1476		total	1476	1476	1476	1476	1476	1476	1476	1476	1476	1476	1476	1476	1476	1476
																	2TP RAW model: r.n.a.	DI	5.51	9.86	10.5	11.5	12.5	13.5	14.5	15.5	16.5	17.5	18.5	19.5	20.5
																	Prod	0	0	1	2	1	0	0	0	0	0	0	0	0	0
																	Degr	11	1	0	6	4	3	9	5	7	12	5	21	16	0
																	IntP	0	0	0	2	1	0	1	0	0	1	0	2	0	0
																	<IntP>	0	21	20	62	66	47	45	38	17	26	31	6	11	8
																	IntP>	92	30	5	30	13	15	7	9	3	7	1	1	0	0
																	<IntP	103	12	5	20	2	6	18	7	10	9	7	6	2	4
																	<Prod	15	9	0	4	1	0	1	0	0	0	0	2	0	1
																	Degr>	130	4	1	17	17	22	22	24	19	35	6	16	13	0
																	Res	484	28	40	46	55	68	96	82	77	107	35	104	63	7
																	r.n.a.	494	78	136	165	180	187	222	202	237	228	184	175	124	36
																	n.d.	0	1146	1121	975	989	981	908	962	959	904	1060	996	1100	1273
																	total	1329	1329	1329	1329	1329	1329	1329	1329	1329	1329	1329	1329	1329	1329
	total; all 9409 MFs	9409	9409	9409	9409	9409	9409	9409	9409	9409	9409	9409	9409	9409	9409			9409	9409	9409	9409	9409	9409	9409	9409	9409	9409	9409	9409	9409	9409
